# Supplementary material for: Diaphragm Ultrasound in Cardiac Surgery: State of the Art
Source: Medicines (Basel). 2022 Jan 11;9(1):5. doi: 10.3390/medicines9010005 (PMC8779362; doi:10.3390/medicines9010005)
Supplement: Supplementary file 1 [file medicines-09-00005-s001.zip]

Archive with 1 entries (1 files):
- medicines-1541569-Vedio S1.mp4
